# Supplementary material for: Monkeypox Disease (MPOX) Perceptions among Healthcare Workers versus General Population during the First Month of the WHO Alert: Cross-Sectional Survey in Saudi Arabia
Source: Vaccines (Basel). 2022 Dec 3;10(12):2071. doi: 10.3390/vaccines10122071 (PMC9785604; doi:10.3390/vaccines10122071)
Supplement: Supplementary file 1 [file vaccines-10-02071-s001.zip]

Archive with 2 entries (2 files):
- File S1-Monkeypox HCWs w keys.pdf
- File S1-Monkeypox Public Survey w key.pdf
